# Supplementary material for: Clotrimazole Fluidizes Phospholipid Membranes and Localizes at the Hydrophobic Part near the Polar Part of the Membrane
Source: Biomolecules. 2021 Sep 2;11(9):1304. doi: 10.3390/biom11091304 (PMC8464689; doi:10.3390/biom11091304)
Supplement: Supplementary file 1 [file biomolecules-11-01304-s001.zip]

Archive with 1 entries (1 files):
- biomolecules-1344808-supplementary.pdf
